# Supplementary material for: Nature-Based Solutions in Workplace Settings: A Scoping Review on Pathways for Integrated Quality, Environmental, Health, and Safety Management
Source: Int J Environ Res Public Health. 2025 Sep 19;22(9):1455. doi: 10.3390/ijerph22091455 (PMC12470130; doi:10.3390/ijerph22091455)
Supplement: Supplementary file 1 [file ijerph-22-01455-s001.zip]

Archive with 1 entries (1 files):
- ijerph-3787511-supplementary.pdf
